# Supplementary material for: Biallelic SYNE2 Missense Mutations Leading to Nesprin-2 Giant Hypo-Expression Are Associated with Intellectual Disability and Autism
Source: Genes (Basel). 2021 Aug 24;12(9):1294. doi: 10.3390/genes12091294 (PMC8470961; doi:10.3390/genes12091294)
Supplement: Supplementary file 1 [file genes-12-01294-s001.zip]

Archive with 1 entries (1 files):
- genes-1300971-supplementary.pdf
